# Supplementary material for: Benchmarking the Human Leukocyte Antigen Typing Performance of Three Assays and Seven Next-Generation Sequencing-Based Algorithms
Source: Front Immunol. 2021 Mar 31;12:652258. doi: 10.3389/fimmu.2021.652258 (PMC8045758; doi:10.3389/fimmu.2021.652258)
Supplement: Supplementary file 2 [file Table_2.xlsx]

## Sheet: Number of Miscalled allele
Software	Gene	Number_of_miscalled_allele_within_same_serological_allele_group	Number_of_miscalled_allele_not_in_same_serological_allele_group	within_same_serological_ratio
HLAforest	A	57	13	0.814286
HISAT-genotype	A	0	0	NA
HLAminer	A	31	130	0.192547
HLAscan	A	1	8	0.111111
seq2HLA	A	19	16	0.542857
HLA-VBSeq	A	83	178	0.318008
HLAforest	C	42	21	0.666667
HISAT-genotype	C	2	0	1
HLAminer	C	30	27	0.526316
HLAscan	C	4	8	0.333333
seq2HLA	C	16	9	0.64
HLA-VBSeq	C	26	145	0.152047
HLAforest	DQB1	4	15	0.210526
HISAT-genotype	DQB1	0	0	NA
HLAminer	DQB1	17	27	0.386364
HLAscan	DQB1	0	10	0
seq2HLA	DQB1	41	16	0.719298
HLA-VBSeq	DQB1	40	80	0.333333
HLAforest	B	33	15	0.6875
HISAT-genotype	B	1	0	1
HLAminer	B	17	44	0.278689
HLAscan	B	0	12	0
seq2HLA	B	12	12	0.5
HLA-VBSeq	B	37	127	0.22561
HLAforest	DRB1	7	8	0.466667
HISAT-genotype	DRB1	0	0	NA
HLAminer	DRB1	17	54	0.239437
HLAscan	DRB1	10	16	0.384615
seq2HLA	DRB1	23	11	0.676471
HLA-VBSeq	DRB1	24	152	0.136364
