# Supplementary material for: Benchmarking the Human Leukocyte Antigen Typing Performance of Three Assays and Seven Next-Generation Sequencing-Based Algorithms
Source: Front Immunol. 2021 Mar 31;12:652258. doi: 10.3389/fimmu.2021.652258 (PMC8045758; doi:10.3389/fimmu.2021.652258)
Supplement: Supplementary file 3 [file Table_3.xlsx]

## Sheet: Top2 Miscall pattern
Gene	Tools	Miscall_pattern	Miscall_number
A	HLAforest	A*02:07_A*02:01	5
A	HLAforest	A*02:07_A*02:152	4
A	HLAminer	A*11:01_A*03:01	8
A	HLAminer	A*11:01_A*11:50Q	7
A	HLAscan	A*02:07_None	2
A	HLAscan	A*11:01_None	2
A	seq2HLA	A*02:07_A*02:01	7
A	seq2HLA	A*11:01_A*11:02	3
A	HLA-VBSeq	A*02:07_A*02:01	6
A	HLA-VBSeq	A*11:01_A*80:01	6
C	HLAforest	C*01:02_C*01:73	7
C	HLAforest	C*03:03_None	5
C	HISAT-genotype	C*03:03_C*03:04	1
C	HLAminer	C*03:03_C*01:02	3
C	HLAminer	C*03:02_C*03:04	2
C	HLAscan	C*07:02_None	3
C	HLAscan	C*07:66_C*07:02	3
C	seq2HLA	C*03:03_None	4
C	seq2HLA	C*03:02_C*03:04	3
C	HLA-VBSeq	C*01:02_None	5
C	HLA-VBSeq	C*01:02_C*03:04	3
DQB1	HLAforest	DQB1*03:03_None	6
DQB1	HLAforest	DQB1*02:01_None	5
DQB1	HLAminer	DQB1*03:02_DQB1*04:02	3
DQB1	HLAminer	DQB1*03:03_DQB1*04:02	3
DQB1	HLAscan	DQB1*03:03_None	3
DQB1	HLAscan	DQB1*03:01_None	2
DQB1	seq2HLA	DQB1*03:01_DQB1*03:09	12
DQB1	seq2HLA	DQB1*03:01_DQB1*03:04	10
DQB1	HLA-VBSeq	DQB1*02:01_DQB1*02:96N	6
DQB1	HLA-VBSeq	DQB1*05:02_DQB1*05:102	6
B	HLAforest	B*13:01_B*13:02	4
B	HLAforest	B*58:01_B*58:26	3
B	HLAminer	B*58:01_B*15:01	4
B	HLAminer	B*58:01_B*15:02	3
B	HLAscan	B*15:18_None	2
B	HLAscan	B*07:02_None	1
B	seq2HLA	B*58:01_B*58:02	3
B	seq2HLA	B*58:01_B*35:01	2
B	HLA-VBSeq	B*13:01_B*13:02	4
B	HLA-VBSeq	B*07:02_B*07:05	2
DRB1	HLAforest	DRB1*15:02_None	3
DRB1	HLAforest	DRB1*15:01_None	2
DRB1	HLAminer	DRB1*14:54_DRB1*14:01	9
DRB1	HLAminer	DRB1*09:01_DRB1*07:01	4
DRB1	HLAscan	DRB1*14:54_DRB1*14:01	10
DRB1	HLAscan	DRB1*09:01_None	4
DRB1	seq2HLA	DRB1*14:54_DRB1*14:01	10
DRB1	seq2HLA	DRB1*12:02_DRB1*12:01	3
DRB1	HLA-VBSeq	DRB1*09:01_DRB1*09:21	6
DRB1	HLA-VBSeq	DRB1*12:02_DRB1*07:01	4
